# Supplementary material for: EBI2 is a negative modulator of brown adipose tissue energy expenditure in mice and human brown adipocytes
Source: Commun Biol. 2022 Mar 29;5:280. doi: 10.1038/s42003-022-03201-6 (PMC8964700; doi:10.1038/s42003-022-03201-6)
Supplement: Supplementary file 3 — Supplementary Data 1 [file 42003_2022_3201_MOESM3_ESM.xlsx]

## Sheet: Fig.1a
	BAT1	BAT2	BAT3
GPR183	0.199	0.249	0.285
CMKLR1	0.176	0.135	0.147
Adra2b	0.099	0.121	0.149
GPR81	0.075	0.049	0.062
C5AR	0.045	0.029	0.041

## Sheet: Fig.1b
BA d-2	BA d7	Beige	WA d0	WA d10
0.00276	0.0357	0.0827315	0.03511	0.0473983
0.0337	0.02211	0.0341981	0.01899	0.0284122
0.00256	0.0807	0.00741804	0.02638	0.0311167
0.013684	0.0653131	0.0240585		0.00726567
0.01688	0.0299873	0.00927607		0.0321987
	0.0673399	0.029832		0.0313499
	0.0278178	0.064202		0.016248
	0.0516144	0.110823		0.035496
	0.0300486	0.049005		0.028207
	0.0311693	0.058377		0.030661
	0.0442202			0.02673
	0.0511274			0.01177
				0.03687
				0.018588
				0.0201288
				0.0411978

## Sheet: Fig.1c
	Control						NE
BA	3.345	4.548	4.025	3.625	3.854	4.255	3.854	4.954	4.625	4.058	4.698	5.224
WAi	3.155	2.622	2.458	2.685	2.205	2.854	3.365	2.954	2.852	3.152	2.52	3.114
WAg	1.155	0.659	0.895	0.963	0.662	0.684	1.147	0.954	0.825	0.525	0.752	0.62

## Sheet: Fig.1d
BAT 4C	BAT 23C	BAT 30C	WATi 4C	WATi 23C	WATi 30C	WATg 4C	WATg 23C	WATg 30C
3.315	1.568	0.325	1.955	1.155	0.302	1.208	1.057	0.751
2.854	1.428	0.586	1.025	0.695	0.595	0.854	1.033	0.582
2.719	1.368	0.456	1.135	0.768	0.689	0.756	0.685	0.535
2.453	1.247	0.425	1.369	0.956	0.502	0.802	0.768	0.595
2.41	1.027	0.359	1.185	1.025	0.575	0.685	0.887	0.652
2.059	1.352	0.262	1.261	1.127	0.468	0.774	0.863	0.354

## Sheet: Fig.1e
DMSO	7a,25-OHC	DMSO + NE	7a,25-OHC + NE
3.97772	3.01097	116.654	75.0172
7.16541	5.40326	198.145	116.654
5.32855	3.26581	188.361	86.9766
2.70022	6.69985	102.418	84.8145
2.81474	5.0549	81.6753	66.6939
4.66249	4.50887	163.056	94.6625
5.05595	5.95542	132.036	71.0668

## Sheet: Fig.1f
DMSO	7a,25-OHC	DMSO + NE	7a,25-OHC + NE
3.11751	0.424686	2.13789	1.45412
0.342926	0.431711	4.67111	0.742091
0.314985	2.26774	5.54379	1.27429
0.224577	2.05004	3.17866	2.72168

## Sheet: Fig.1g
DMSO	7a,25-OHC	NE	NE + 7a,25-OHC	7a,25-OHC + NIBR189	NE + 7a,25-OHC + NIBR189
1.26412	1.38268	1.7316	1.22565
1.46728	1.1962	1.32143	1.17391	1.34783	2.25
1.22591	1.05804	1.65932	1.37865	0.980239	1.59947
0.588894	0.769737	1.39286	1.22973	0.742857	1.2037
0.447333	0.634921	1.33092	1.24012	0.556777	1.40447
0.636052	1.11322	1.94253	0.992611	0.889081	0.922168
0.697454	1.01191	1.36905	1.12088	1.05102	1.33714
1.64594
1.04411
0.982908

## Sheet: Fig.1h
DMSO	7a,25-OHC	DMSO + NE	7a,25-OHC + NE
1.84	1.15	3.61	2.02
1.89	1.13	3.4	2.14
1.65	1.24	2.42	1.68
0.94	1.46	2.05	1.46
0.46	1.57	1.86	1.14
0.42	0.76	1.31	0.96
0.31	2.44	1.29	0.92

## Sheet: Fig.1i
DMSO	7a,25-OHC	PT	PT + 7a,25-OHC	NIBR189	NIBR189 + 7a,25-OHC
0.00972	1.73281	1.77824	1.30545	1.35901	1.04843
1.50369	1.28683	0.965972	0.820358	0.777446	0.966057
1.62366	2.42235	0.992502	1.06604	1.17858	1.02651
1.48062	1.38588	0.998359	0.686224	0.716616	0.858225
0.01641	0.971712
0.985268	1.21965
1.31687	1.92321
1.06376	1.50915

## Sheet: Fig.2a
BAT	WATi	WATg	Liver
14.98	6.5	7.84	50.58
5.49	3.44	2.89	21.36
11.07	6.27	3.09	17.96
4.62	3.57	2.81	15.9
4.94	2.96	2.79	12.47
6	3.26	2.3	12.34
4.78	3.62	2.55	9.36
3.97	3.03	1.98	12.99

[truncated: 31 more sheets: Fig.2b, Fig.2c, Fig.2e, Fig.2f, Fig.2g, Fig.2h, Fig.2i, Fig.2j, Fig.3a, Fig.3b, Fig.3c, Fig.3d, Fig.3e, Fig.3f, Fig.3g, Fig.3h, Fig.3i, Fig.4a, Fig.4b, Fig.4c …]
